# Supplementary material for: Synergized regulation of NK cell education by NKG2A and specific Ly49 family members
Source: Nat Commun. 2019 Nov 1;10:5010. doi: 10.1038/s41467-019-13032-5 (PMC6825122; doi:10.1038/s41467-019-13032-5)
Supplement: Supplementary file 4 — Source Data [file 41467_2019_13032_MOESM4_ESM.xlsx]

## Sheet: Fig1d
	SP NK cells (%)	WT	KO		BM NK cells (%)	WT	KO
		1.8	2.68			0.69	0.67
		1.76	2.69			0.59	0.91
		2.13	2.37			0.8	0.8
		1.58	2.7			0.72	0.88
			3.31				0.98
	SP NK cells (105)	WT	KO		BM NK cells (104)	WT	KO
		1.43437	2.2211			0.687185	0.737214
		1.259	1.68389			0.732166	1.25718
		1.57443	1.45447			0.78528	0.860672
		0.885179	2.02716			0.854266	0.919846
			2.40296				1.13899

## Sheet: Fig1f
	Splenic NK cell (%)		WT				Ly49s KO
		DN	2.37	2.23	2.06	2.22	1.35	1.56	1.38	1.16	1.65
		CD27 SP	11.1	10.5	12.9	11	10.8	9.32	12.5	9.28	9.35
		DP	36.3	35.3	35.8	36	41.1	38.9	37.2	39.6	35.2
		CD11b	50.3	52	49.3	50.7	46.7	50.2	48.9	50	53.8
	BM NK cell (%)		WT				Ly49s KO
		DN	2.37	2.53	2.15	1.37	1.71	1.41	1.7	1.81	2.07
		CD27 SP	20.8	17	19.2	19.9	20.4	16.5	21.6	20.8	20.7
		DP	53.2	54.9	54.7	57.5	57.7	54.7	52.4	52.4	49.2
		CD11b SP	23.6	25.6	24	21.2	20.2	27.4	24.3	25	28

## Sheet: Fig1g
	% of NK cells		WT			Ly49s KO
		CD117	14	12.3	15.1	8.32	5.49	5.01
		CD127	7.24	6.21	7.18	6.9	4.58	4.8
		NKG2D	97.7	97.8	97.2	95.5	93.8	95.6
		NKR-P1C	96.9	95.9	94.3	97.8	97.9	97.3
		DNMA-1	55.7	55.1	55.3	36.3	30.8	24.9
		NKG2A	43.4	45	49.8	42	38.7	38.3
		KLRG1	51.2	50.9	49.1	34.7	36.6	34.4
		MHC-I	99.6	99.6	99.7	99.4	100	99.3
	MFI		WT			Ly49s KO
		CD117	126	114	117	117	106	114
		CD127	494	462	493	492	498	505
		NKG2D	262	252	229	136	112	135
		NKR-P1C	266	259	269	323	319	313
		DNAM-1	204	203	222	197	195	196
		NKG2A	196	175	211	220	205	186
		KLRG1	312	326	374	280	270	280
		MHC-I	244	220	242	261	245

## Sheet: Fig1i
	SP NK cells (%)	WT	KO		BM NK cells (%)	WT	KO		SP T cells (%)	WT	KO
		0.76	0.8			0.45	0.47			19.8	15.6
		0.52	1.4			0.41	1.5			18.6	15.8
		0.43	0.4			0.49	0.65			14.9	17.2
		0.43	0.5			0.69	0.83			7.77	8.78
		0.39	0.79			0.85	1.43			11.1	7.3
		0.54	0.74			0.88	1.74			7.84	11.8
		1.14	0.68			1.11	0.55			10.2	12.8
			0.73				0.6				13.1
			0.83				1.25				8.82
	SP NK cells (105)	WT	KO		BM NK cells (105)	WT	KO		SP T cells (106)	WT	KO
		2.27509	1.7977			0.328738	0.222092			5.9272	3.5055
		2.57586	2.75995			0.256599	0.442263			9.21365	3.1148
		2.39431	0.842528			0.466034	0.182124			8.29657	3.62287
		1.94696	1.49582			0.759695	0.696834			3.51811	2.62666
		1.21618	2.38058			1.3359	1.1271			3.46143	2.19977
		1.07273	3.79234			0.630181	2.44558			1.58402	6.04725
		1.93416	2.31386			1.4465	0.60226			1.73056	4.3555
			1.95039				0.575898				3.50002
			3.10115				1.49603				3.29544

## Sheet: Fig1j
	splenic NK cells (%)		WT (CD45.2)				Ly49s KO (CD45.2)
		DN	12.1	12.8	13.5		11.2	9.99	15.7
		CD27 SP	20.1	16.1	20.5		14.1	11.7	15.8
		DP	21.5	21.3	27.5		21.9	20.3	23.3
		CD11b SP	46.3	49.8	38.4		52.8	58	45.2
	BM NK cells (%)		WT (CD45.2)				Ly49s KO (CD45.2)
		DN	9.68	11.6	11.4		11.2	9.43	7.52
		CD27 SP	44.9	45.4	62.7		37.6	48.6	53.6
		DP	29.4	26.9	18.2		26.5	22.8	30.6
		CD11b SP	16	16.2	7.73		24.7	19.2	8.31

## Sheet: Fig2a
	% of IFNγ+ NK cell		WT				Ly49s KO			2m KO
		Medium	0.18	0.12	0.16	0.14	0.2	0.1	0.17	0.13	0.12	0.22
		RMA-S	0.97	0.36	0.55	0.54	0.14	0.072	0.26	0.069	0.071	0.071
		YAC-1	0.99	0.45	1.3	1.83	0.15	0.23	0.42	0.19	0.17	0.23
	% of CD107a+ NK cell		WT				Ly49s KO			2m KO
		Medium	1.08	1.43	1.08	0.85	1.35	1.21	0.94	1.03	1.32	0.96
		RMA-S	12.5	8.98	10.9	8.87	3.2	2.2	3.3	1.58	1.6	1.37
		YAC-1	21.6	17.2	20.4	15.9	5.39	4.29	8.68	4.47	3.05	4.67

## Sheet: Fig2b
	% of IFNγ+ NK cell		WT				Ly49s KO			2m KO
		5μg/ml	9.06	9	5.69	5.89	2.26	4.14	4.04	0.55	0.8	3.04
		10μg/ml	31.7	37	32.9	27.5	14.5	17.5	18.9	6.34	8.48	17.6
	% of CD107a+ NK cell		WT				Ly49s KO			2m KO
		5μg/ml	16.5	15.6	11.3	12.1	5.42	10.1	8.63	2.38	3.14	6.95
		10μg/ml	46.5	51.5	47.2	44.1	25.2	34.7	35.6	14.1	16.7	29.6

## Sheet: Fig2c
	% of IFNγ+ NK cell		WT			Ly49s KO			2m KO
		B16	17.4	19.2	17.9	16.3	18.3	20	14	13.7
		RMA-S	18.7	16.1	15	10.8	9.5	7.71	5.13	5.74
		YAC-1	34	33.4	29.8	23	26.4	30.8	20.5	18.2
	% of CD107a+ NK cell		WT			Ly49s KO			2m KO
		B16	36.7	32.9	36.7	24.5	22.8	28.7	15.7	19.1
		RMA-S	31.5	25.3	25.4	11.2	9.02	10.2	2.99	4.45
		YAC-1	52.6	43.7	44.9	26.2	27.1	34.6	18.5	20.7

## Sheet: Fig2d
	% of IFNγ+ NK cell		WT				Ly49s KO			2m KO
		B16	8.54	9.55	6.49	6.58	3.01	4.4		1.63	2.64	1.83
		RMA-S	16.5	26.2	22.5	31.2	10.2	8.19	8.07	3.62	1.94	2.47
		YAC-1	37.6	40.9	38.2	37.9	25.6	23.9	20.2	10.3	6.26
	% of CD107a+ NK cell		WT				Ly49s KO			2m KO
		B16	21.2	16.7	17.8	25.6	15.6	14.3		8.13	5.28	9.32
		RMA-S	36.4	43.4	40.5	49.6	22.8	24.4	21.8	11.3	8.86	8.62
		YAC-1	48.7	53.1	48.9	44.5	41.1	37.1	31.4	19.5	19.6

## Sheet: Fig2e
	% of IFNγ+ NK cell		WT			Ly49s KO			2m KO
		1μg/ml	56.9	48.4	47.6	47.5	46.3	43.8	17.7	13.8
		5μg/ml	64.4	63.7	59.9	54.9	61.8	51.2	43.6	36.3
	% of CD107a+ NK cell		WT			Ly49s KO			2m KO
		1μg/ml	65.8	55.7	52.8	58	52.7	50.8	24.5	21.6
		5μg/ml	74.3	70.4	64.3	69.1	67.6	60.5	56.5	49.9

[truncated: 46 more sheets: Fig2f, Fig3a, Fig3b, Fig3c, Fig3d, Fig4c, Fig4d, Fig4e, Fig5b, Fig5c, Fig6a, Fig6b, Fig6c, Fig6e, Fig6f, Fig6g, Fig7a, Fig7b, Fig7c, Fig7d …]
